# Supplementary material for: Targeting bacterial kinases as a strategy to counteract antibiotic resistance
Source: Commun Chem. 2025 Dec 4;8:390. doi: 10.1038/s42004-025-01794-7 (PMC12678819; doi:10.1038/s42004-025-01794-7)
Supplement: Supplementary file 3 — Supplementary Data 1 [file 42004_2025_1794_MOESM3_ESM.xlsx]

## Sheet: Table 3
14c2	maus	12.5948	10.0946	2.19302
		9.1922
		8.49673
	human	17.4672	24.6101	6.79264
		25.3753
		30.9877
14c3	maus	7.92079	11.1968	8.58275
		4.73458
		20.9351
	human	31.6851	26.4124	11.1402
		13.6147
		33.9375
14c4	maus	23.4985	11.5105	10.5864
		3.44575
		7.58725
	human	8.85998	21.9641	14.5671
		37.6492
		19.3833
14a	maus	90.3939	77.863	13.5843
		63.4265
		79.7686
	human	99.2503	98.9122	0.473749
		98.3707
		99.1155
14k	maus	100	99.6396	0.624244
		100
		98.9188
	human	96.0992	98.0288	1.69986
		99.3047
		98.6827
25	maus	61.9123	81.9669	17.665
		88.7673
		95.2211
	human	90.14	95.2215	4.50465
		96.8005
		98.7242
10	maus	94.9218	84.2082	9.64996
		76.1989
		81.5038
	human	95.7686	94.7651	3.42842
		90.9469
		97.5798
14b	maus		71.9926	17.9944
		84.7165
		59.2686
	human	86.2996	88.6982	3.68452
		86.8544
		92.9407
14j	maus	88.4145	81.6448	8.17952
		72.5562
		83.9636
	human	81.005	89.916	7.95073
		92.4587
		96.2844
14h	maus	97.0417	97.2905	0.780307
		98.1648
		96.6649
	human	95.8466	97.1738	1.76885
		99.1819
		96.4928
14i	maus	99.3977	98.7302	0.598061
		98.2432
		98.5497
	human	98.7354	99.1671	0.402938
		99.5331
		99.2329
26	maus	91.3269	81.0878	10.4054
		70.5238
		81.4126
	human	96.4297	95.3706	0.921787
		94.9326
		94.7495
24	maus	20.3544	19.2778	10.7404
		8.03967
		29.4393
	human	55.0847	55.2784	9.9084
		65.2822
		45.4682
14g	maus	99.6124	99.5312	0.0918242
		99.4315
		99.5496
	human	98.8199	99.3838	0.546292
		99.9105
		99.4211
14f	maus	98.0743	98.0008	0.675776
		98.6368
		97.2913
	human	98.5461	98.8309	0.285512
		99.1171
		98.8295
14c	maus	60.608	62.0273	6.19343
		68.8071
		56.6667
	human	49.0398	60.9891	10.8371
		63.7459
		70.1815
1	maus	87.6585	71.4903	19.3201
		50.0943
		76.7181
	human	64.8508	74.8847	14.19
		84.9186

## Sheet: Figure 7
e. coli
	14a			10			14b			14c
membrane	0.995	2	1.05	2.22	0.344		0.14	0.821	0.262	1.14	0	0
periplasm	0.298	0.404	1.27		0.831	0.307	2.02	1.3	3.22	2.13	0.704	1.82
cytoplasm	0.193	0.131					0.721	0.335	0.152	0.701	1.65	0.652
cell lysate				1.07	1.1	1.54	1.43	3	2.83	0.711	1.14	1.54
Ecoli-dTolC
	14a			10			14b			14c
membrane	2.79	1.94	1.57	7.63	0	0.812	1.01	0.821	0.835	0.737	0.218	0.798
periplasm	0.447	0.264	0.604	3.64	1.11	2.36	2.77	2.14	9.64	3.09	1.78	1.06
cytoplasm	1.18		0.155	0.657	0		0.087	0.84	7.16	1.58	0.303	0.815
cell lysate	0.425	0.2	0.179	6.68		7.96	2.15	1.23	2.95	0.581	1.48
e. faecalis
	14b			14c			14c2			14c3			14c4
membrane	0	1.42	0.56	0.288	0.314	0	1.12			1.2	1.15	4.45	1.16	1.3	1.19
periplasm	4.77	7.37	0.881	1.02	3.81	0.649	1.47	1.47			1.78	1.1	1.91	1.1	1.19
cytoplasm	1.54	2.31	1.15	0.766	1.29	0.259	1.24	1.16			1.65	1.13	1.37	1.15	2.66
cell lysate		4.67	0.709	1.34	7.43	0.848	1.06	1.12			1.15		1.12		1.33
P. aeruginosa
	14a			10			14b			14c
membrane	0.684	0.0834	140	1.77	13.4	129	0	0	0	0.282		5.08
periplasm	14.7	0.554	7.26	1.72	0	16.5	0.0563	0.36	0.546	0.772	0.828	0
cytoplasm	15.9	0.278	23.2	1.33	3.13	44.8	0.155	0.118	0	0.399	0.489	10.2
cell lysate	7.93	0.675	4.78	7.25	13.3	168	0.19				1.4	1.24
K.pneumonia
	14a		10		14b		14c
membrane	2.56	0.682	0	2.22	0	0	0.00416	0.555
periplasm			1.83	2.76	0.823	2.51	0.707	15.9
cytoplasm	0.000285	0.112	1.36		0.0114	1.73	0.625	6.23
cell lysate		0.588	2.08	1.16	1.25	5.65		9.73
MRSA
	14a		10		14c2			14c3			14c4
membrane	0.696	0.308	5.81	0.715	0.199	0.107	0.0887	0.237	0.161	0.243	0.219	0.248	0.338
periplasm	0.313	0.135	0.74	0.589	0.534	0.582	1.79	0.893	0.839	0.384	0.364	1.36	0.855
cytoplasm	0.119		0.461	0.571	0.3	0.321	0.297	0.347	0.466	0.241	0.478	0.267	0.616
cell lysate	0.891	0.174	1.3	0.916	1.65	0.952	1.49	1.64	1.22	1.28	0.265	1.68	3.18
concentration in ng/ml

## Sheet: Figure 8
A
	[KanaA] (µg.mL-1)
[10] (µM)	0	8	16	32	64	128	256	512	1024	2048	4096	Neg. control
0	0.30825	0.3001	0.29635	0.2829	-9.9998e-05	-0.000250001	0	-0.000200003	0.000700004	-0.0011	5.00008e-05	5.00008e-05
125	0.31075	0.30305	0.2958	0.20095	0.000250004	-5.00008e-05	-0.000700001	0.000500005	-0.0009	-0.000399999	0.000500001	-0.0016
250	0.30425	0.2952	0.2944	0.13655	-0.00175	-0.000399999	-0.00105	-0.0009	-0.00275	-0.000549998	-0.000150003	0.00455
500	0.2873	0.278	0.2409	0.109	-0.0012	-0.00195	-0.0015	-0.00195	-0.000949997	-0.00225	-5.00008e-05	0.0061
B
	[KanaA] (µg.mL-1)
[14n] (µM)	0	8	16	32	64	128	256	512	1024	2048	4096	Neg. control
0	0.34755	0.309	0.3312	0.25765	0	0	0	0	0	0	0.0018	5.00008e-05
125	0.3662	0.3282	0.32175	0.17965	0.00015	0	0	0	0	0	0.0035	-0.0016
250	0.3709	0.3282	0.3352	0.15585	0	0	0	0.0003	0.0006	0.00145	0.0038	0.00455
500	0.3763	0.3312	0.3413	0.07705	0	0	0	0	0	0.00265	0.0024	0.0061
C
	[KanaA] (µg.mL-1)
[14c] (µM)	0	8	16	32	64	128	256	512	1024	2048	4096	Neg. control
0	0.3045	0.28655	0.28575	0.22105	0.02445	-0.00045	5.00008e-05	0.000150003	-0.000549998	0.0021	0.0037	0.01075
125	0.3176	0.2851	0.2911	0.21685	0.0129	-0.000550002	-0.000600003	-0.000449996	-0.000349998	0.000749998	0.0067	0.000500001
250	0.32495	0.2882	0.29915	0.22605	0.01425	-0.000500001	-0.00135	-0.000900004	-0.000700001	-0.000199996	0.00435	-4.99971e-05
500	0.3268	0.294	0.29055	0.2029	-0.000950001	-0.0011	-0.00125	-0.00155	-0.0014	-0.00065	0.0022	-0.000700001

## Sheet: Suppl. Figure 4
A
Time (h)	[Kanamycin A] = 0 µg·mL-1 [10] = 0 µM	[Kanamycin A] = 8 µg·mL-1 [10] = 0 µM	[Kanamycin A] = 16 µg·mL-1 [10] = 0 µM	[Kanamycin A] = 32 µg·mL-1 [10] = 0 µM	[Kanamycin A] = 64 µg·mL-1 [10] = 0 µM	[Kanamycin A] = 128 µg·mL-1 [10] = 0 µM	[Kanamycin A] = 0 µg·mL-1 [10] = 125 µM	[Kanamycin A] = 8 µg·mL-1 [10] = 125 µM	[Kanamycin A] = 16 µg·mL-1 [10] = 125 µM	[Kanamycin A] = 32 µg·mL-1 [10] = 125 µM	[Kanamycin A] = 64 µg·mL-1 [10] = 125 µM	[Kanamycin A] = 128 µg·mL-1 [10] = 125 µM	[Kanamycin A] = 0 µg·mL-1 [10] = 250 µM	[Kanamycin A] = 8 µg·mL-1 [10] = 250 µM	[Kanamycin A] = 16 µg·mL-1 [10] = 250 µM	[Kanamycin A] = 32 µg·mL-1 [10] = 250 µM	[Kanamycin A] = 64 µg·mL-1 [10] = 250 µM	[Kanamycin A] = 128 µg·mL-1 [10] = 250 µM	[Kanamycin A] = 0 µg·mL-1 [10] = 500 µM	[Kanamycin A] = 8 µg·mL-1 [10] = 500 µM	[Kanamycin A] = 16 µg·mL-1 [10] = 500 µM	[Kanamycin A] = 32 µg·mL-1 [10] = 500 µM	[Kanamycin A] = 64 µg·mL-1 [10] = 500 µM	[Kanamycin A] = 128 µg·mL-1 [10] = 500 µM
0	0	0	0	0	0	0	0	0	0	0	0	0	0	0	0	0	0	0	0	0	0	0	0	0
1	0.0009	0.0018	0.0011	0.0013	0.0011	0.0007	0	0.0011	0.0009	0.0009	0.0011	0.0012	0.0007	0.0008	0.0014	0.0009	0.0004	0.0014	0	0	0.0006	0.0002	0	0.0023
2	0.0035	0.0039	0.0027	0.0021	0.0012	0.0007	0.0044	0.0043	0.0037	0.0026	0.0021	0.0022	0.0033	0.0033	0.0032	0.0021	0.0011	0.0016	0.0005	0.0012	0.0017	0.0007	0	0.0033
3	0.0185	0.0133	0.0065	0.0024	0.0012	0.0006	0.0185	0.0142	0.0064	0.0016	0.0012	0.0012	0.0177	0.013	0.0062	0.0021	0.0006	0.0013	0.0113	0.0087	0.0045	0.0009	0	0.0024
4	0.062	0.0467	0.0123	0.0025	0.0011	0.0005	0.0596	0.0492	0.0148	0.0033	0.0024	0.0025	0.0603	0.0448	0.0098	0.0014	0	0.0005	0.0536	0.0378	0.0081	0.0008	0	0.0016
5	0.1312	0.1026	0.0322	0.0023	0.001	0.0003	0.132	0.097	0.0342	0.0005	0	0.0001	0.1263	0.0999	0.0219	0.0017	0.0008	0.0011	0.1159	0.0867	0.0192	0.0008	0	0.0009
6	0.2089	0.1626	0.0696	0.0024	0.0011	0.0003	0.2006	0.1601	0.0727	0.0011	0.0005	0.0004	0.2026	0.157	0.051	0.0017	0.0008	0.001	0.1933	0.1488	0.044	0.0009	0	0
7	0.255	0.2003	0.1217	0.0026	0.0009	0.0002	0.2484	0.1975	0.1183	0.002	0.0012	0.0011	0.2517	0.1891	0.0991	0.0008	0	0.0001	0.2522	0.174	0.0825	0.0002	0	0
8	0.2649	0.2339	0.1536	0.0033	0.0007	0	0.2707	0.2349	0.1488	0.0021	0.0008	0.0009	0.2594	0.2187	0.1358	0.0003	0	0	0.2801	0.2044	0.1195	0.0008	0	0
9	0.2758	0.2595	0.191	0.0058	0.0007	0	0.281	0.2581	0.1834	0.0015	0.0001	0	0.2707	0.246	0.1657	0.0005	0	0	0.2918	0.228	0.1484	0.0004	0	0
10	0.2827	0.2846	0.2343	0.0108	0.0007	0	0.282	0.2707	0.2235	0	0	0	0.2852	0.2662	0.2059	0	0	0	0.3028	0.2493	0.1776	0.0002	0	0
11	0.2939	0.2969	0.2701	0.0213	0.0008	0	0.2747	0.2804	0.2648	0	0	0	0.2853	0.2804	0.2438	0	0	0	0.3119	0.2733	0.2032	0	0	0
12	0.3008	0.3026	0.2953	0.0377	0.0008	0	0.2777	0.2816	0.2757	0	0	0	0.2866	0.2859	0.2699	0	0	0	0.314	0.2874	0.2256	0.0004	0	0
13	0.3068	0.3054	0.2994	0.0665	0.0006	0	0.2978	0.2978	0.2944	0.0176	0	0	0.2883	0.284	0.2793	0	0	0	0.3035	0.2927	0.2381	0.0013	0	0
14	0.3117	0.3077	0.2974	0.1063	0.0007	0	0.2973	0.2929	0.2883	0.0302	0	0	0.2801	0.2742	0.2754	0	0	0	0.2998	0.291	0.2416	0.0032	0	0
15	0.3087	0.3074	0.2966	0.1488	0.0006	0	0.318	0.3061	0.2954	0.0736	0	0	0.2838	0.2768	0.2768	0.0072	0	0	0.2934	0.2834	0.2384	0.0088	0	0
16	0.3044	0.3062	0.2957	0.1875	0.0007	0	0.3172	0.3012	0.2952	0.1137	0	0	0.2742	0.266	0.2646	0.0212	0	0	0.288	0.2788	0.2366	0.0275	0	0
17	0.3105	0.3032	0.2948	0.2458	0.0007	0	0.3119	0.3041	0.2986	0.159	0	0	0.2935	0.2921	0.2886	0.0846	0	0	0.2768	0.27	0.2287	0.0533	0	0
18	0.3082	0.3001	0.2963	0.2828	0.0004	0	0.3124	0.3046	0.2974	0.2025	0	0	0.2997	0.2907	0.2899	0.132	0	0	0.2812	0.2719	0.2348	0.1029	0	0
19	0.3066	0.2963	0.2959	0.2957	0.0023	0	0.3041	0.3011	0.2946	0.2392	0	0	0.2851	0.282	0.279	0.1694	0	0	0.2815	0.2629	0.2303	0.1479	0	0
20	0.2959	0.2898	0.2951	0.2992	0.0004	0	0.3018	0.3073	0.2971	0.2823	0	0	0.2744	0.2814	0.2749	0.2025	0	0	0.2912	0.261	0.2301	0.188	0	0
21	0.2882	0.2882	0.2955	0.2928	0.0004	0	0.3049	0.3161	0.3057	0.3106	0.0044	0	0.2526	0.2685	0.2601	0.2477	0	0	0.2965	0.2568	0.2286	0.2333	0	0
22	0.2848	0.2851	0.2942	0.2894	0.0005	0	0.3006	0.3106	0.3007	0.3056	0.0055	0	0.2595	0.2856	0.2819	0.291	0	0	0.3001	0.255	0.2282	0.2716	0	0
23	0.2769	0.28	0.2909	0.2869	0.0213	0	0.2999	0.3195	0.2993	0.3086	0.0138	0	0.2545	0.2882	0.2829	0.2996	0	0	0.3008	0.2492	0.2281	0.2876	0.0008	0
24	0.2743	0.2747	0.2855	0.2866	0.0298	0	0.2903	0.3221	0.3033	0.3059	0.0215	0	0.2545	0.2907	0.2846	0.2948	0	0	0.2969	0.2406	0.2202	0.2845	0.0006	0
B
Time (h)	[Kanamycin A] = 0 µg·mL-1 [14n] = 0 µM	[Kanamycin A] = 8 µg·mL-1 [14n] = 0 µM	[Kanamycin A] = 16 µg·mL-1 [14n] = 0 µM	[Kanamycin A] = 32 µg·mL-1 [14n] = 0 µM	[Kanamycin A] = 64 µg·mL-1 [14n] = 0 µM	[Kanamycin A] = 128 µg·mL-1 [14n] = 0 µM	[Kanamycin A] = 0 µg·mL-1 [14n] = 125 µM	[Kanamycin A] = 8 µg·mL-1 [14n] = 125 µM	[Kanamycin A] = 16 µg·mL-1 [14n] = 125 µM	[Kanamycin A] = 32 µg·mL-1 [14n] = 125 µM	[Kanamycin A] = 64 µg·mL-1 [14n] = 125 µM	[Kanamycin A] = 128 µg·mL-1 [14n] = 125 µM	[Kanamycin A] = 0 µg·mL-1 [14n] = 250 µM	[Kanamycin A] = 8 µg·mL-1 [14n] = 250 µM	[Kanamycin A] = 16 µg·mL-1 [14n] = 250 µM	[Kanamycin A] = 32 µg·mL-1 [14n] = 250 µM	[Kanamycin A] = 64 µg·mL-1 [14n] = 250 µM	[Kanamycin A] = 128 µg·mL-1 [14n] = 250 µM	[Kanamycin A] = 0 µg·mL-1 [14n] = 500 µM	[Kanamycin A] = 8 µg·mL-1 [14n] = 500 µM	[Kanamycin A] = 16 µg·mL-1 [14n] = 500 µM	[Kanamycin A] = 32 µg·mL-1 [14n] = 500 µM	[Kanamycin A] = 64 µg·mL-1 [14n] = 500 µM	[Kanamycin A] = 128 µg·mL-1 [14n] = 500 µM
0	0	0	0	0	0	0	0	0	0	0	0	0	0	0	0	0	0	0	0	0	0	0	0	0
1	0.0002	0	0.0002	0	0.0002	0.0003	0.0002	0.0003	5e-05	0.0002	5e-05	0	0.0003	5e-05	0.0001	5e-05	0	0	0.0006	0	0.0043	0.0006	0.0004	0.0006
2	0.0019	0.001	0.0017	0	0	0	0.0028	0.0023	0.0014	0.001	0.0002	0	0.0019	0.0017	0.0012	0.0002	0	0	0.0018	0.0027	0.0004	0.0006	5e-05	0
3	0.0127	0.0088	0.005	0.0003	0	0	0.0134	0.0115	0.0053	0.001	0.0001	0.0003	0.0118	0.0104	0.0047	0.0004	0	0	0.0103	0.008	0.0098	0.0003	0.0008	0
4	0.0464	0.0338	0.0107	0.0003	0	0	0.0491	0.0405	0.0153	0.0008	0	0	0.0464	0.0398	0.0121	0.0003	0	0	0.0384	0.0308	0.0021	0	0	0
5	0.1054	0.0727	0.0297	-0.0002	0	0	0.114	0.0953	0.0445	0.0006	0.0001	0	0.1111	0.0856	0.035	0.0001	0	0	0.1001	0.0689	0.0114	0.0007	0	0
6	0.1726	0.13	0.0668	0.0004	0	0	0.1651	0.1446	0.0901	0.0004	0	0.0001	0.1729	0.1508	0.0761	0.0002	0	0	0.1661	0.1309	0.0372	0.0004	0	0
7	0.2333	0.1679	0.1225	0.0012	0	0	0.2233	0.1848	0.1471	0.0004	0	0.0003	0.2383	0.1959	0.1314	0	0	0	0.2327	0.1805	0.085	0.0005	0	0
8	0.2707	0.2075	0.1599	0.0027	0	0	0.2661	0.2408	0.1917	0.0006	0	0	0.2816	0.2487	0.1731	0	0	0	0.2712	0.2279	0.1377	0.0001	0.0009	0
9	0.2954	0.2493	0.1943	0.0084	0	0	0.2978	0.2863	0.2246	0.0013	0	0	0.3111	0.2729	0.2032	0	0	0	0.2952	0.2646	0.1744	0.0004	-0.0006	0
10	0.3219	0.2864	0.2445	0.0178	0	0	0.3031	0.3199	0.2747	0.0026	0	0.0006	0.322	0.3031	0.2522	0.0001	0	0	0.3158	0.2963	0.2051	0.001	0	0
11	0.3413	0.3139	0.2935	0.0338	0	0	0.3149	0.3258	0.3099	0.0045	0	0	0.325	0.3292	0.2929	0.001	0	0	0.3234	0.3243	0.2427	0.0006	0.0011	0
12	0.3482	0.3187	0.3214	0.0548	0	0	0.3273	0.3297	0.3163	0.0079	0	0	0.3425	0.3417	0.3267	0.0026	0	0	0.3347	0.3356	0.2984	0.0011	0.0004	0
13	0.3474	0.3235	0.3377	0.0756	0	0	0.3405	0.3312	0.3352	0.0152	0	0	0.3539	0.3368	0.3392	0.0059	0	0	0.3501	0.3379	0.3341	0.0013	0	0
14	0.3536	0.3263	0.3394	0.1046	0	0	0.3609	0.3313	0.3379	0.0301	0	0	0.3614	0.3378	0.3377	0.0133	0	0	0.3551	0.3396	0.3505	0.0029	0	0
15	0.355	0.3228	0.3438	0.1515	0	0	0.3651	0.3278	0.3357	0.0561	0	0	0.3684	0.3361	0.3393	0.0306	0	0	0.3691	0.3359	0.349	0.0077	0	0
16	0.3526	0.3209	0.3423	0.1969	0	0	0.3689	0.3249	0.3241	0.0964	0	0	0.3692	0.3309	0.3356	0.0617	0	0	0.3746	0.3322	0.3462	0.0202	0	0
17	0.3547	0.3171	0.335	0.2284	0	0	0.3701	0.3263	0.3151	0.1407	0	0	0.3715	0.3273	0.3363	0.1066	0	0	0.3771	0.3308	0.3425	0.0425	0	0
18	0.3476	0.309	0.3312	0.2576	0	0	0.3662	0.3282	0.3217	0.1797	0.0001	0	0.3709	0.3282	0.3352	0.1558	0	0	0.3763	0.3312	0.3413	0.077	0	0
19	0.3452	0.3084	0.3256	0.2886	0	0	0.3468	0.3187	0.3214	0.2233	0.0009	0	0.3755	0.3232	0.3383	0.1935	0	0	0.3718	0.325	0.3398	0.1225	0	0
20	0.3402	0.3024	0.3221	0.3111	0.0002	0	0.3447	0.3049	0.3247	0.2687	0.003	0	0.3798	0.3192	0.3361	0.2341	0	0	0.3699	0.3156	0.3388	0.1721	0	0
21	0.3318	0.2973	0.3171	0.313	0.0019	0	0.3409	0.3035	0.3219	0.3032	0.0071	0.0001	0.3696	0.3123	0.3333	0.2839	0	0	0.3714	0.315	0.3387	0.2087	0	0
22	0.326	0.2914	0.3174	0.3148	0.0047	0	0.3413	0.2992	0.322	0.3267	0.0154	0	0.366	0.3001	0.3341	0.3188	0	0	0.3702	0.3071	0.338	0.2511	0	0
23	0.321	0.2847	0.3165	0.3126	0.0108	0	0.333	0.2819	0.3202	0.3298	0.0302	0	0.3607	0.2978	0.3332	0.3339	0	0	0.3677	0.3004	0.3377	0.308	0.0004	0
24	0.323	0.2794	0.3125	0.3087	0.0206	0	0.3294	0.2771	0.3244	0.3246	0.0526	0	0.3514	0.2883	0.3307	0.3311	0	0	0.3598	0.2973	0.3356	0.3342	0.0015	0
C
Time (h)	[Kanamycin A] = 0 µg·mL-1 [14c] = 0 µM	[Kanamycin A] = 8 µg·mL-1 [14c] = 0 µM	[Kanamycin A] = 16 µg·mL-1 [14c] = 0 µM	[Kanamycin A] = 32 µg·mL-1 [14c] = 0 µM	[Kanamycin A] = 64 µg·mL-1 [14c] = 0 µM	[Kanamycin A] = 128 µg·mL-1 [14c] = 0 µM	[Kanamycin A] = 0 µg·mL-1 [14c] = 125 µM	[Kanamycin A] = 8 µg·mL-1 [14c] = 125 µM	[Kanamycin A] = 16 µg·mL-1 [14c] = 125 µM	[Kanamycin A] = 32 µg·mL-1 [14c] = 125 µM	[Kanamycin A] = 64 µg·mL-1 [14c] = 125 µM	[Kanamycin A] = 128 µg·mL-1 [14c] = 125 µM	[Kanamycin A] = 0 µg·mL-1 [14c] = 250 µM	[Kanamycin A] = 8 µg·mL-1 [14c] = 250 µM	[Kanamycin A] = 16 µg·mL-1 [14c] = 250 µM	[Kanamycin A] = 32 µg·mL-1 [14c] = 250 µM	[Kanamycin A] = 64 µg·mL-1 [14c] = 250 µM	[Kanamycin A] = 128 µg·mL-1 [14c] = 250 µM	[Kanamycin A] = 0 µg·mL-1 [14c] = 500 µM	[Kanamycin A] = 8 µg·mL-1 [14c] = 500 µM	[Kanamycin A] = 16 µg·mL-1 [14c] = 500 µM	[Kanamycin A] = 32 µg·mL-1 [14c] = 500 µM	[Kanamycin A] = 64 µg·mL-1 [14c] = 500 µM	[Kanamycin A] = 128 µg·mL-1 [14c] = 500 µM
0	0	0	0	0	0	0	0.0003	0	0	0	0	0	0	0	0	0	0	0	0	0	0	0	0	0
1	0.0004	0.0003	0.0006	0.0001	0.0001	0	0.0011	0.0005	0.0005	0.0002	0.0002	0.0003	0.0012	0.0009	0.0006	0.0006	0.0003	0.0005	0.0005	0.0003	-0.0002	0.0005	0	0
2	0.0025	0.0018	0.002	0.0004	0	0	0.0049	0.0037	0.0029	0.0004	0.0001	0	0.0044	0.004	0.0023	0.0009	0.0004	0.0005	0.0034	0.0028	0.0018	0.0011	0.0004	0
3	0.0138	0.0079	0.0032	0.0007	0	0	0.026	0.0185	0.0069	0.0005	0.0002	0.0002	0.0238	0.0185	0.0064	0.0014	0.0005	0.0007	0.0206	0.0154	0.0055	0.0017	0.0009	0.0004
4	0.0638	0.034	0.0052	0.0006	0	0	0.0752	0.0559	0.0179	0.0002	0	0.0002	0.0732	0.0563	0.0156	0.0012	0.0003	0.0005	0.0689	0.0491	0.0125	0.0013	0.0003	0.0001
5	0.1307	0.0863	0.012	0.0004	0	0	0.1475	0.1102	0.0479	0.0003	0	0.0001	0.1355	0.1111	0.0436	0.0012	0.0003	0.0006	0.1366	0.106	0.038	0.0011	0	0.0001
6	0.197	0.1416	0.0491	0.0004	0	0	0.2173	0.1621	0.0952	0	0.0001	0	0.2123	0.1659	0.0922	0.0009	0.0001	0.0002	0.2109	0.1608	0.0849	0.0009	0.0001	0
7	0.2373	0.1802	0.0964	0.0003	0	0	0.2481	0.1976	0.1346	0	0	0.0001	0.2646	0.2095	0.141	0.0011	0.0002	0.0002	0.2588	0.2016	0.1388	0.0007	0	0
8	0.2485	0.209	0.1243	0.0004	0	0	0.2684	0.2269	0.1586	0.0004	0	0	0.2802	0.2386	0.1704	0.0013	0.0001	0.0002	0.2732	0.2276	0.1687	0.0009	0	0
9	0.262	0.2342	0.1559	0.0008	0	0	0.2792	0.2406	0.1951	0.0011	0	0	0.2949	0.2587	0.2121	0.0024	0	0.0001	0.2819	0.2491	0.1992	0.0008	0	0
10	0.2723	0.2578	0.1962	0.0015	0	0	0.2903	0.2611	0.2374	0.0035	0	0	0.3074	0.2713	0.2517	0.0043	0	0	0.2846	0.272	0.2224	0.0021	0	0
11	0.2821	0.2718	0.2386	0.0032	0	0	0.2996	0.2689	0.2715	0.0069	0	0	0.3034	0.2824	0.2738	0.0079	0	0	0.2894	0.2895	0.2556	0.0044	0	0
12	0.2859	0.2802	0.2679	0.0065	0	0	0.3025	0.2747	0.2932	0.0142	0	0	0.3117	0.2887	0.2998	0.0146	0	0	0.2927	0.2989	0.2817	0.0094	0	0
13	0.2875	0.2813	0.2727	0.0133	0	0	0.3085	0.2827	0.2969	0.0274	0	0	0.3163	0.2895	0.3126	0.0306	0.0001	0	0.3029	0.3019	0.2938	0.0197	0	0
14	0.2913	0.2816	0.274	0.0399	0	0	0.3168	0.282	0.2958	0.0533	0.0002	0	0.3216	0.2909	0.313	0.0596	0.0003	0	0.3106	0.3013	0.2963	0.0405	0	0
15	0.2912	0.2802	0.272	0.0809	0	0	0.3231	0.286	0.2933	0.0888	0.0007	0	0.3278	0.2885	0.3098	0.1029	0.0012	0	0.3172	0.2986	0.295	0.0718	0	0
16	0.2933	0.2778	0.2701	0.1197	0.0008	0	0.3257	0.2854	0.2937	0.1283	0.0022	0	0.3246	0.2886	0.3071	0.1469	0.0031	0	0.3235	0.2975	0.2951	0.1126	0.0001	0
17	0.2948	0.2779	0.2727	0.1579	0.0027	0	0.3208	0.2807	0.2921	0.1706	0.0055	0	0.3269	0.2882	0.3057	0.1814	0.007	0	0.3285	0.296	0.2925	0.1556	0.0001	0
18	0.2937	0.2758	0.275	0.2103	0.0137	0	0.3174	0.2846	0.2906	0.2164	0.0126	0	0.325	0.2883	0.2992	0.2261	0.0147	0	0.3275	0.2947	0.2912	0.2036	0.0006	0
19	0.2984	0.2748	0.2738	0.2611	0.0327	0	0.3133	0.2869	0.2898	0.2596	0.0223	0	0.3257	0.291	0.3044	0.2796	0.025	0	0.3273	0.2901	0.2915	0.2431	0.0019	0
20	0.2969	0.2731	0.269	0.276	0.0564	0	0.3105	0.2848	0.29	0.2954	0.0347	0	0.3212	0.2912	0.3052	0.308	0.0381	0	0.3236	0.2881	0.2905	0.275	0.003	0
21	0.2928	0.2707	0.2714	0.2862	0.0837	0	0.3041	0.2827	0.2904	0.3102	0.0555	0	0.3186	0.2907	0.3016	0.3174	0.0566	0	0.3156	0.2873	0.2887	0.2973	0.006	0.0001
22	0.2886	0.2682	0.2692	0.2885	0.1155	0	0.2995	0.2836	0.2888	0.3168	0.073	0	0.3158	0.2906	0.3045	0.3217	0.0804	0	0.3081	0.2838	0.2856	0.3029	0.0123	0
23	0.29	0.2658	0.2713	0.2826	0.1484	0	0.2966	0.2856	0.2892	0.3188	0.0918	0	0.3109	0.2942	0.3079	0.3181	0.0954	0	0.3018	0.2819	0.2837	0.3037	0.0287	0
24	0.2923	0.2647	0.2771	0.2803	0.1825	0	0.293	0.2906	0.2965	0.3177	0.11	0	0.3077	0.2964	0.3123	0.3127	0.1163	0	0.2959	0.2788	0.2825	0.3012	0.0489	0.0004
